# Supplementary material for: Serum resistin as an independent marker of aortic stiffness in patients with coronary artery disease
Source: PLoS One. 2017 Aug 14;12(8):e0183123. doi: 10.1371/journal.pone.0183123 (PMC5555662; doi:10.1371/journal.pone.0183123)
Supplement: S1 Dataset — (XLS) [file pone.0183123.s001.xls]

## Sheet: Raw data
Samples	Age	CKD_EPI_GFR	Sex	PWV	CentralAS	Restitin	Height(cm)	Body weight (kg)	BMI	Waist circumference (cm)	SBP	DBP	Pulse_pressure	DM	Hypertension	BUN	Creatinine	TCH	Triglyceride	GLUAC	HDLC	LDLC	hsCRP	Statin	ARB	ACEI	CCB	BetaBlock	Fibrate
156	76	28.1	1	12.7	1	21.9082	156	69	28.3531	103	154	68	86	1	1	40	2.2	176	153	184	24	124	1.2	1	1	0	0	0	0
13	64	79.2	1	11.7	1	18.74	158	58	23.2335	109	110	70	40	1	0	12	1	118	93	216	37	69	0.22	1	0	0	0	1	0
37	73	74.3	1	12.1	1	17.98	170	70	24.2215	107	130	90	40	1	0	12	1	188	152	148	36	119	0.24	1	0	0	0	1	0
23	76	72.8	1	13.7	1	16.4	163	58	21.83	105	128	76	52	0	1	13	1	155	127	89	38	96	0.85	0	0	1	1	0	0
149	75	40.1	2	10.2	1	14.8449	148	48	21.9138	92	111	56	55	1	0	13	1.3	181	214	125	50	113	0.11	1	0	0	0	0	0
15	75	58.8	1	13.6	1	14.43	160	60	23.4375	107	110	64	46	1	1	19	1.2	106	67	76	54	44	0.2	1	1	0	1	1	0
121	74	38.9	1	12.3	1	14.06	171	82	28.0428	99	158	77	81	1	1	24	1.7	122	83	137	51	63	0.34	1	0	1	0	1	0
16	80	47.4	2	17.1	1	13.66	136	54	29.1955	106	130	60	70	1	0	12	1.1	107	53	111	39	50	1.65	1	0	0	0	0	1
163	55	100.6	1	14.8	1	13.66	160	59	23.0469	94	154	97	57	1	1	14	0.8	136	109	72	36	81	0.26	1	0	1	1	1	0
33	74	83.8	1	12.4	1	12.97	160	68	26.5625	101	124	72	52	1	1	15	0.9	162	151	265	35	109	0.27	0	1	0	1	1	0
32	65	32.1	1	10.2	1	12.9	168	69	24.4473	90	134	64	70	1	1	32	2.1	183	162	99	42	109	0.37	1	0	1	0	1	1
79	61	69	2	11	1	12.28	150	65	28.8889	95	100	79	21	0	1	12	0.9	139	104	106	47	66	0.24	1	1	0	1	1	0
75	79	39	2	11.4	1	11.88	138	63	33.0813	103	132	72	60	1	1	24	1.3	213	89	114	62	132	0.19	0	1	0	0	1	0
47	64	79.2	1	17.3	1	11.32	170	83	28.7197	106	137	71	66	1	1	19	1	144	150	111	36	82	0.25	1	1	0	0	1	1
95	69	55.7	1	12.2	1	10.89	157	72.6	29.4535	97	163	72	91	0	1	14	1.3	165	91	111	58	95	0.18	1	1	0	0	1	0
62	86	27.7	1	20.8	1	10.82	160	54	21.0938	90	210	80	130	1	1	19	2.1	174	180	93	34	105	0.29	0	1	0	1	1	1
2	75	33.7	1	11.7	1	10.37	168	74	26.2188	93	112	42	70	1	1	40	1.9	123	45	96	63	53	0.19	0	0	1	0	0	0
119	66	76.8	2	11.5	1	9.8557	145	66	31.3912	93	138	72	66	0	1	12	0.8	193	55	95	63	120	0.29	0	1	0	0	0	0
97	50	40.2	1	11.2	1	8.9695	171	84	28.7268	100	154	89	65	0	1	22	1.9	149	151	105	34	91	0.55	1	0	1	1	1	0
124	70	45.8	2	11.6	1	8.76	154	48	20.2395	85	152	67	85	1	1	44	1.2	153	130	359	39	84	0.18	1	0	1	1	1	0
61	53	50.1	1	11.2	1	8.41	172	91	30.7599	106	156	84	72	1	1	13	1.3	154	567	239	27	59	0.26	1	0	1	0	0	0
38	72	94.3	1	10.3	1	8.29	162	68	25.9107	80	142	74	68	1	1	11	0.7	231	80	203	81	134	0.26	0	0	0	0	1	1
18	81	43	1	11.3	1	8.11	160	78	30.4688	107	150	76	74	0	1	21	1.5	135	117	125	44	72	0.21	1	1	1	0	1	1
94	55	106.2	1	13.5	1	7.84482	175	75	24.4898	92	133	81	52	1	1	14	0.7	185	102	105	41	115	0.44	1	1	0	1	0	0
111	76	58.4	1	13.7	1	7.78715	153	56	23.9224	86	123	64	59	1	0	20	1.2	129	152	95	31	79	0.2	0	0	0	0	1	0
132	65	93.7	1	11.5	1	7.23	162	73	27.8159	86	127	75	52	1	1	15	0.8	121	95	125	36	73	0.22	1	0	0	0	1	0
139	63	64	1	10.9	1	7.1569	165	72	26.4463	96	127	74	53	1	1	12	1.2	139	92	131	30	93	0.12	0	1	0	1	0	0
65	68	89	2	10.2	1	6.84	166	86	31.2092	118	126	66	60	0	1	16	0.7	157	185	116	33	85	0.22	0	0	0	0	1	1
141	66	69.6	1	11.4	1	6.64501	163	62	23.3355	89	119	60	59	0	1	16	1.1	202	133	94	42	130	0.18	0	1	0	0	0	0
35	67	51.6	1	12.2	1	5.68	165	69	25.3444	89	170	86	84	1	1	20	1.4	177	47	93	47	120	0.22	0	1	0	0	1	1
152	81	60	2	11.5	1	5.58058	147	64	29.6173	93	164	76	88	1	1	17	0.9	153	97	197	52	84	0.14	1	0	1	1	1	1
90	71	89.9	1	10.8	1	5.4697	158	63	25.2363	94	147	71	76	0	1	16	0.8	196	166	118	55	114	0.27	0	1	0	0	0	0
76	77	52.6	1	11.3	1	5.04	168	77	27.2817	99	144	80	64	0	1	12	1.3	170	123	89	49	94	0.28	0	0	1	0	0	0
114	65	48.2	1	11.7	1	4.7771	163	85	31.9922	111	118	67	51	1	1	29	1.5	120	428	197	21	54	0.38	1	0	1	1	1	0
151	70	55.3	1	10.8	1	4.54477	172	67	22.6474	85	134	62	72	0	1	17	1.3	138	89	103	42	85	1.35	1	1	0	0	0	0
160	71	87.2	2	11.5	1	4.20689	150	64	28.4444	90	140	71	69	1	1	17	0.7	216	55	169	39	155	0.41	1	1	0	1	1	0
130	70	50.5	1	10.1	1	3.16618	156	54	22.1893	90	115	72	43	1	1	23	1.4	148	129	157	47	80	0.13	1	1	0	1	0	0
74	51	86.8	1	7.8	0	15.61	168	93	32.9507	109	142	92	50	1	1	13	1	222	625	234	31	121	0.11	1	1	0	1	1	0
39	68	68.6	1	6.7	0	13.5	152	54	23.3726	87	114	84	30	0	0	15	1.1	148	104	119	60	76	0.18	1	0	0	0	0	0
12	69	35.2	1	8.5	0	12.65	158	54	21.6311	84	146	72	74	1	1	16	1.9	167	298	105	42	82	0.32	0	0	1	0	1	0
11	84	55.2	1	7.4	0	11.88	165	54	19.8347	89	108	64	44	0	0	15	1.2	144	47	82	63	66	0.17	1	0	0	0	0	0
52	79	51.9	1	7.8	0	10.55	160	53	20.7031	84	138	58	80	0	1	11	1.3	185	121	88	74	93	0.24	0	0	0	0	1	1
20	58	73.6	1	9.1	0	10.08	163	55	20.7008	80	110	70	40	0	1	14	1.1	204	108	103	57	129	0.2	1	0	1	0	1	0
131	53	73	2	7.1	0	9.96344	150	55	24.4444	80	126	76	50	1	1	16	0.9	206	249	307	56	117	0.11	1	1	0	0	1	0
8	63	97	2	7.9	0	9.23	167	72	25.8166	94	128	72	56	1	1	12	0.6	171	107	157	53	102	0.22	0	1	0	1	0	0
85	62	42.3	1	9.2	0	8.53	167	80	28.6851	100	170	100	70	1	1	19	1.7	163	90	134	41	105	0.15	1	0	1	1	1	0
77	57	83.2	1	8.6	0	8.39	170	69	23.8754	84	110	70	40	0	0	15	1	168	76	85	58	94	0.17	1	0	0	0	0	0
155	66	78.1	1	7.6	0	8.29861	166	70	25.4028	94	117	59	58	0	0	20	1	141	88	102	50	84	0.16	1	0	0	0	0	0
46	83	69.3	1	9.8	0	8.11	162	56	21.3382	82	126	65	61	0	0	16	1	160	73	96	50	90	0.11	1	0	0	0	0	1
142	58	35.2	2	8.8	0	8.09312	150	55	24.4444	91	188	79	109	1	1	27	1.6	188	88	86	56	118	0.11	1	1	0	0	1	0
58	56	82.4	2	7.8	0	7.77	152	56	24.2382	84	124	74	50	1	0	13	0.8	106	95	134	33	59	0.19	1	0	0	0	1	0
43	65	52.4	1	8.2	0	7.52	170	86	29.7578	104	141	79	62	0	1	14	1.4	155	153	133	35	90	0.68	1	1	0	1	1	0
54	64	89.9	1	10	0	7.41	168	97	34.3679	112	150	84	66	1	1	14	0.9	136	134	210	41	75	0.66	0	1	0	1	1	0
82	60	65.3	1	6.8	0	7.37	156	72	29.5858	93	120	74	46	0	1	10	1.2	155	164	94	48	79	0.1	1	0	1	0	1	1
147	69	61.3	1	9.2	0	7.30707	170	77	26.6436	95	116	62	54	1	0	16	1.2	133	78	123	66	55	0.14	1	0	0	0	1	0
137	56	83.8	1	7.8	0	7.20158	169	83	29.0606	101	128	63	65	0	1	20	1	151	195	112	32	90	0.22	1	0	1	0	1	1
153	68	61.8	1	7.8	0	7.19653	159	63	24.9199	91	134	69	65	1	1	14	1.2	122	86	231	47	59	0.11	1	1	0	0	0	0
157	61	60.8	2	10	0	7.17524	158	60	24.0346	87	135	76	59	1	1	20	1	228	238	291	52	141	0.36	1	1	0	0	0	0
42	54	83.6	2	8.3	0	7.01	151	57	24.9989	85	130	80	50	0	1	16	0.8	211	70	79	78	117	0.18	1	1	0	0	0	0
118	60	42.9	1	8.3	0	6.8605	160	67	26.1719	96	131	75	56	0	1	25	1.7	284	333	102	40	170	0.29	1	1	0	0	1	0
103	74	73.8	1	6.9	0	6.84106	163	77	28.9811	103	130	61	69	0	0	16	1	188	108	113	42	126	0.15	0	0	0	0	1	0
92	63	95.1	1	5.1	0	6.67736	166	65	23.5883	86	122	67	55	0	1	12	0.8	170	58	113	80	82	0.12	0	0	0	0	1	0
117	62	58.5	1	6.8	0	6.52705	163	75	28.2284	100	116	70	46	0	0	18	1.3	196	193	95	53	118	0.21	0	0	0	0	0	0
134	64	77.9	2	5.1	0	6.27517	152	61	26.4024	93	132	59	73	0	1	15	0.8	203	62	95	74	122	0.12	1	1	0	0	0	0
120	68	87.5	1	5.9	0	6.17036	167	71	25.4581	94	115	57	58	1	0	16	0.9	120	57	158	37	69	0.12	1	0	0	0	0	0
106	66	69.6	1	8.7	0	6.11234	172	70	23.6614	97	115	62	53	1	1	13	1.1	158	137	104	48	91	0.13	1	0	1	0	0	1
87	55	84.4	1	6.5	0	6.08	164	68	25.2826	90	108	76	32	0	0	18	1	177	143	117	41	104	0.18	1	0	0	0	1	0
144	59	73.1	1	9.8	0	6.07694	169	80	28.0102	109	96	62	34	1	1	21	1.1	169	142	121	26	123	0.12	1	0	1	0	0	0
44	56	67.2	1	7	0	6.03	168	73	25.8645	90	147	79	68	0	1	18	1.2	142	267	87	28	75	0.36	1	1	0	0	1	0
14	59	80.7	2	7.7	0	5.84	153	52	22.2137	86	106	54	52	0	0	10	0.8	132	97	100	35	78	0.26	1	0	0	0	1	0
133	61	54.1	2	9.9	0	5.8198	142	53	26.2845	80	128	66	62	1	1	20	1.1	106	101	132	31	57	0.15	1	1	0	1	1	0
19	79	80.9	1	7.9	0	5.77	163	65	24.4646	96	114	70	44	0	0	10	0.9	167	113	91	31	110	0.54	1	0	0	0	1	1
162	73	90.4	2	4.2	0	5.74019	153	50	21.3593	86	151	74	77	0	1	13	0.6	114	119	106	50	51	0.08	0	0	1	1	1	0
122	46	102.1	1	6.8	0	5.71728	165	78	28.6501	101	130	74	56	0	1	12	0.9	122	109	129	38	78	0.17	1	0	1	0	1	0
4	69	68.1	1	8.4	0	5.63	155	62	25.8065	88	120	80	40	0	0	12	1.1	203	199	97	55	117	0.13	1	0	0	0	0	0
36	74	49.4	2	7.4	0	5.6	149	53	23.8728	93	120	90	30	0	1	27	1.1	213	162	88	51	134	0.17	1	1	0	1	0	0
129	58	98.5	1	10	0	5.53854	167	90	32.2708	105	113	63	50	0	1	17	0.8	154	54	90	39	101	0.25	1	1	0	0	0	0
40	50	86	2	6.7	0	5.53854	152	70	30.2978	88	110	80	30	0	1	15	0.8	238	119	99	46	160	0.17	1	0	1	0	1	0
1	84	52.4	1	7.1	0	5.37	157	60	24.3418	92	124	68	56	0	1	18	1.5	163	103	97	58	87	0.19	1	1	0	1	0	0
140	51	86.8	1	8.9	0	5.3065	166	80	29.0318	79	131	82	49	0	0	15	1	118	87	91	39	59	0.19	1	0	0	0	0	0
89	68	68.6	1	8.4	0	5.16457	163	57	21.4536	79	127	77	50	0	0	10	1.1	219	66	100	58	141	0.17	0	0	0	0	0	0
110	71	34.7	2	7.5	0	5.11607	144	53	25.5594	95	126	64	62	1	1	19	1.5	239	221	170	37	154	0.16	1	0	1	1	0	0
67	65	70.1	1	7.9	0	5.02	172	71	23.9995	94	98	64	34	0	0	16	1.1	179	128	105	45	108	0.17	1	0	0	0	0	0
81	63	97	2	6.3	0	4.88	150	68	30.2222	88	126	68	58	0	1	9	0.6	182	168	97	54	102	0.19	0	1	0	0	1	0
100	55	95.8	1	8.7	0	4.62844	171	76	25.9909	95	122	68	54	0	1	13	0.9	134	365	101	36	49	2	1	1	0	1	1	1
69	60	92.5	1	8	0	4.4	154	60	25.2994	93	142	84	58	1	1	17	0.9	177	435	159	38	79	0.16	1	0	0	0	0	0
105	59	65.8	1	6.2	0	4.3527	175	94	30.6939	88	132	79	53	0	1	22	1.2	169	106	91	40	105	0.13	1	1	0	1	1	0
99	73	66.2	1	8.2	0	4.07155	160	66	25.7812	91	150	67	83	0	1	16	1.1	139	84	132	39	100	0.15	1	0	1	0	1	0
161	74	40.4	2	9.4	0	3.68794	158	58	23.2335	83	133	57	76	1	1	19	1.3	157	94	111	48	95	0.21	1	1	0	0	1	0
93	72	66.7	1	8.3	0	3.653	169	67	23.4586	91	136	67	69	1	1	14	1.1	166	298	129	39	84	0.09	0	1	0	0	0	0
101	69	76.5	1	8.7	0	3.47163	161	57	21.9899	86	131	70	61	1	1	18	0.9	138	111	176	41	81	0.14	1	0	1	0	1	0
108	54	68.1	1	8.3	0	3.1616	165	78	28.6501	99	116	63	53	0	1	17	1.2	201	137	99	42	129	0.08	1	0	1	0	0	0
107	68	68.6	1	8.3	0	3.10825	165	77	28.2828	70	156	77	79	1	1	8	1.1	175	293	193	41	91	0.21	1	0	0	0	0	0
154	68	87.5	1	6.5	0	2.76286	160	60	23.4375	83	116	63	53	0	1	14	0.9	155	143	98	48	77	0.14	0	0	1	0	0	0
96	53	85.5	1	5.9	0	2.76002	171	84	28.7268	92	156	73	83	0	1	13	1	202	93	127	55	128	0.12	0	0	0	0	0	0
135	62	80.3	1	9.7	0	2.68862	174	90	29.7265	98	152	77	75	0	1	26	1	167	148	284	33	110	0.35	0	0	1	1	1	1
26	62	91.2	1	6.5	0	2.64028	163	53	19.9481	75	124	80	44	1	1	11	0.9	135	158	244	51	70	0.19	0	1	0	1	0	0
27	44	55.8	1	6.5	0	2.46598	168	93	32.9507	78	152	110	42	1	1	34	1.5	285	990	307	38	113	0.14	1	0	1	1	1	1
71	53	97.2	1	8.2	0	2.44	158	60	24.0346	85	132	74	58	1	1	18	0.9	124	89	118	26	78	0.19	1	1	0	0	1	0
25	73	86	2	5.6	0	2.12232	158	48	19.2277	74	120	80	40	0	1	14	0.7	195	105	87	59	107	0.16	0	1	0	1	1	0
22	62	45.5	1	10	0	2.0624	164	76	28.257	94	132	88	44	0	1	14	1.6	152	140	198	39	87	0.26	0	0	1	0	1	0
148	74	87.4	1	6.7	0	1.9171	164	59	21.9363	77	134	71	63	0	1	11	1	190	101	108	47	116	0.21	0	1	0	0	1	0
125	48	64.5	1	9.7	0	1.76984	168	78	27.6361	90	134	79	55	0	1	16	1.3	161	271	131	34	93	0.23	1	0	0	0	1	0
126	62	68.5	2	6.9	0	1.6609	156	65	26.7094	80	126	62	64	0	1	11	0.9	165	190	103	54	83	0.12	1	1	0	1	1	0
